# Supplementary material for: L-Arabinose Alleviates Functional Constipation in Mice by Regulating Gut Microbiota and Metabolites
Source: Foods. 2025 Mar 6;14(5):900. doi: 10.3390/foods14050900 (PMC11899279; doi:10.3390/foods14050900)
Supplement: Supplementary file 1 [file foods-14-00900-s001.zip]

Archive with 1 entries (1 files):
- foods-3494943-supplementary.pdf
